# Supplementary material for: Multi-trait association mapping for phosphorous efficiency reveals flexible root architectures in sorghum
Source: BMC Plant Biol. 2024 Jun 15;24:562. doi: 10.1186/s12870-024-05183-5 (PMC11179229; doi:10.1186/s12870-024-05183-5)
Supplement: Supplementary file 2 — Supplementary Material 2. [file 12870_2024_5183_MOESM2_ESM.xlsx]

## Sheet: Table S1
Table S1. Units of measurement and heritabilities for the eight traits selected for the multi-trait association mapping.
Typea		Trait	Unit	h2
Field (Low-P)		Grain Yield (GY)	kg ha-1	0.72
Hydroponics	2D	Root Surface Area (SA)	cm2	0.82
		Root diameter (RD)	mm	0.75
	3D	Centroid (Cent)	cm	0.55
		Median Roots (MedR)	#	0.58
		Convex Hull (CH)	cm3	0.37
	Performance	Shoot Dry Weight (SDW)	mg	0.73
		Shoot P Content (SPCnt)	mg	0.31
a 2D and 3D refer to root morphology and root architecture traits, respectively. Unit: units of measurement; h2: heritability.

## Sheet: Table S2
Table S2. Phenotypic correlations (below diagonal) and p-values (above diagonal) between eight traits of the MT-GWAS.
r/p-value	GY	SA	RD	Cent	MedR	CH	SDW	SPCnt
GY		0.0018	0.0759	0.5369	0.1603	0.1567	0.0169	0.2756
SA	0.2092		0.0016	0.0197	0.1932	0.1302	0.6232	0.0005
RD	0.1197	0.2108		0.5373	0.9085	0.8935	0	0.0015
Cent	-0.0418	0.1568	-0.0417		0	0	0.1257	0.0026
MedR	-0.0948	0.0879	-0.0078	0.4812		0	0.0575	0.0385
CH	-0.0956	0.1021	0.0091	0.4109	0.6123		0.2655	0.0285
SDW	-0.1606	0.0332	-0.3706	0.1033	0.128	0.0752		0
SPCnt	-0.0737	0.2306	-0.2118	0.2018	0.1393	0.1474	0.7212
r: correlation; GY: grain yield; SA: root surface area, RD: root diameter; Cent: centroid, MedR: median roots; CH: convex hull; SDW: shoot dry weight; SPCnt: shoot phosphorus content.

## Sheet: Table S3
Table S3. Proportion of the phenotypic variance explained by each associated SNP loci for each trait.
SNPa	Refb	Altc	Posd	Pose	Traitsf								-log10(p)
			(bp - v2.1)	(bp - v3.1)	GY	SA	RD	Cent	MedR	CH	SDW	SPCnt
S1_22277047	C	A	22277047	22320192	0.2	6.6	2.1	0.3	0.6	0.5	9.2	1.8	6.023
S1_32789512	C	T,A	32789512	32817711	0	5.5	0.2	0.1	0.1	0	6.3	1.7	4.738
S2_22990238	G	A	22990238	23008516	0.2	7.7	2.3	0.1	0.1	0.4	8.5	1.2	4.855
S2_37309311	G	A	37309311	37330823	0.1	4.8	0	0.8	1.2	1.1	7.9	2.4	4.592
S2_73237482	G	A	73237482	73270065	0.5	10	0.2	3.8	0.7	1.4	10.1	2.8	7.616
S2_74470089	A	G	74470089	74509431	0.1	6.6	1.8	3.2	2.6	2.8	11.2	2.4	4.593
S3_4627500	T	G	4627500	4626108	0	9	1.1	5.1	1.4	1.5	8	1.3	6.868
S3_19022691	C	G	19022691	19024358	1.5	3.4	3.8	1.8	1.2	1.3	4.8	0.5	4.299
S3_32105315	C	T	32105315	32107015	0.9	10.9	2.5	2.8	1.9	2.1	10.7	2.2	8.362
S3_34258733	G	T	34258733	34260441	0.4	6.3	0.9	0.6	0.6	0.4	5.5	1.2	5.203
S3_38342203	T	C,G	38342203	38343916	0	0.4	0.1	0.1	0.1	0.1	0.7	0.2	4.325
S3_38367022	G	A	38367022	38368735	0.3	8	1.4	0.7	0.1	0.8	5.7	0.9	4.571
S3_38375664	G	A	38375664	38377377	0.1	18.5	4.7	2.5	2.2	2.3	18.8	5.3	8.764
S3_56401131	C	T	56401131	56385166	0.3	8.7	0.9	0.1	0.4	0.6	4.1	1	5.595
S3_61828160	A	G	61828160	61805160	0.5	6.6	1.2	3.8	1.5	3.2	6.3	2.5	4.715
S3_69150371	G	C	69150371	69131345	0.6	5.4	2.1	4	1.2	5.9	5.1	1.1	4.492
S5_35888696	A	T	35888696	45443318	1.9	6.2	1.1	0	0.9	0.9	5	0.9	5.183
S5_35946659	G	A	35946659	45501281	0.1	5.7	1.4	2.1	1.5	1.6	8.4	2	5.058
S5_35951589	G	C	35951589	45506211	0.7	7	1.8	1.6	0.5	1.7	6.3	0.6	4.753
S5_35992354	A	C	35992354	45546976	0	6.6	0.1	0.1	0.3	0.5	2.1	0.7	6.062
S5_35992361	G	A	35992361	45546983	0	6.6	0.1	0.1	0.3	0.5	2.1	0.7	6.062
S5_36013572	C	A	36013572	45568194	1.6	6.9	0.7	0.6	0	0	3.7	0.6	5.138
S5_38190612	G	A	38190612	47745242	0	9.3	0.6	0.1	0	0	5.9	2.1	5.505
S5_45530884	G	T	45530884	55085513	0.9	11.2	1.5	0.1	0.1	0.6	7.1	0.8	6.435
S6_4827069	G	C	4827069	4860774	0.6	5.9	0.9	1.4	0.8	2.5	8.9	1.6	5.577
S6_20279639	C	G	20279639	20318826	0.4	9.2	1.1	2.1	1.6	1.6	12.3	3.2	7.947
S6_30277605	A	C	30277605	30317075	0.2	7.6	1.2	2.7	0.8	1.4	7.3	1.6	5.147
S7_46348538	A	T	46348538	47640985	0.8	7.7	0.2	1.2	0.8	1	3.9	1.5	6.274
S7_46348542	G	A	46348542	47640989	0.8	7.7	0.2	1.2	0.8	1	3.9	1.5	6.274
S7_56277752	T	A	56277752	57586994	1.8	6.5	1	0.7	0.7	1.9	9.1	1.4	5.373
S7_56277754	T	C	56277754	57586996	2	6.5	0.7	0.7	0.6	1.6	8.4	1.3	5.516
S9_31332114	T	G	31332114	31350086	0	9.1	1.1	0	0.1	0	1.6	0.4	6.523
S9_54933392	A	T	54933392	54919458	0	6.7	0.8	2.5	1.8	1.5	9.5	1.8	5.748
S10_4281552	G	T	4281552	4278010	0	7.3	1.3	2	2.1	0.9	6.9	1.2	4.921
S10_9309043	A	G	9309043	9370228	0.7	9.4	0.9	2.3	0.4	0.4	9.6	1.4	6.682
a SNP designations depict the chromosomal positions and physical coordinates (sorghum genome version 2.1) for each associated SNPs using the letter “S” (SNP) followed by the respective chromosome number and physical position in bp.
b Ref: Reference allele define as the allele with frequency < 0.5 (minor allele).
c Alt: Alternative allele (major allele).
Favorable alleles are in bold in Ref and Alt columns. The favorable allele in each SNP was the same for all traits that showed an effect different of zero (Fig. 4, Fig. S1 - S5).
d SNP position in bases pairs based on the sorghum genome v2.1.
e SNP position in bases pairs based on the sorghum genome v3.1.
f GY: grain yield; SA: root surface area, RD: root diameter; Cent: centroid, MedR: median roots; CH: convex hull; SDW: shoot dry weight; SPCnt: shoot phosphorus content. Phenotypic variance values equal to 0 indicate variances between 0.0001 and 1. The proportion of phentypic variance was calculated as percentage over the total phenotypic variance.

## Sheet: Table S4
Table S4. Linkage disequilibrium (LD) and physical distance between SNPs on the same chromosome.
Chra	SNP1	SNP2	r2 b	p-valuec	Distance (bp)
3	S3_32105315	S3_34258733	0.092382	8.73 x 10-4	2153418
3	S3_38375664	S3_56401131	0.125371	2.56 x 10-4	18025467
5	S5_35992354	S5_35992361	1	1.94 x 10-18	7
5	S5_38190612	S5_45530884	0.0522305	8.92 x 10-3	7340272
6	S6_4827069	S6_30277605	0.0647781	2.60 x 10-3	25450536
7	S7_46348538	S7_46348542	1	5.87 x 10-25	4
7	S7_56277752	S7_56277754	0.950742	1.86 x 10-30	2
a Chr: Chromossome.
b Linkage disequilibrium measures were obtained by squared of the genotypic correlation. Only r2 estimates superior to 0.05 are shown.
c p-values were determined by a two-sided Fisher's Exact test.

## Sheet: Table S5
Table S5. Physical locations for QTLs detected on Sorghum Association Panel (present study), RIL and BRP13R populations.
Legend
GDM	Grain dry matter (kg ha-1 or ton ha-1)				Pt	Total phosphorus content (kg ha-1 or ton ha-1)					SA3	Surface area of thick roots (cm² - 2 mm < RD ≤ 4.5 mm)
GY	Grain yield (kg ha-1 or ton ha-1)				RD	Root diameter (mm)					RV	Root volume (cm³)
FT	Flowering time (days)				RL	Root lenght (cm)					V2	Volume of fine roots (cm³ - 1 mm < RD ≤ 2 mm)
PH	Plant height (cm)				RNRG	Relative net root growth (%)					SDM	Shoot dry matter (g)
PMD	Plant dry matter (kg ha-1 or ton ha-1)				SA	Root surface area (cm²)					RDM	Root dry matter (g)
Pp	Plant P content (leaves-stem, kg ha-1 or ton ha-1)				SA1	Surface area of fine roots (cm² - 0 mm < RD ≤ 1 mm)					Ps	Shoot phosphorus content (g)
Pg	Grain phosphorus content (kg ha-1 or ton ha-1)				SA2	Surface area of fine roots (cm² - 1 mm < RD ≤ 2 mm)					Pr	Root phosphorus content (g)
MT-GWAS (SAP)			Multi-trait RILSa			Single-trait RILSa			Single-trait GWAS (BRP13R)b				Same SNP for different traits
Chrc	Confidence Interval (Mb)d
	0-5	5-10	10-15	15-20	20-25	25-30	30-35	35-40	40-45	45-50	50-55	55-60	60-65	65-70	70-75	75-80
1					GWS		GWS
1													GY_1
1		Pg										Pg		Ps
1		Pr										GY	PH	RDM
1		SDM											FT
1		RDM
1			Ps
1	SA1		Pr		RD		PDM			PDM	GY	RNRG	Pg	Pr	Ps	FT
1	RNRG		Ps		GY					PDM		RDM	Pt	FT	Pr	Ps
1	Ps		Pg		GDM					Pr		Pp	GDM	Pt	PDM	SA1
1		SDM	PDM		Pg						SA	SA3		SA2		RDM
1		V2			PH						RV	Pr		V2
1			Pt								SDM		PDM		Pp
1				SA2							RL		Ps
1				V2							SA1		Pp
1											SA2		RD
1											V2		RDM
1													RL
1													SA
1													SA2
1													RV
1													V2
1													SA1
1													PDM
2					GWS			GWS							GWS_2
2													RD/SA2-2
2												RDM		SA
2													SA3
2													RD
2													Ps
2													SA2
2													V2
2													RDM
2													RV
2														Pr
2	RDM		Pr		SA						Pr		Ps	SA1	PH	Ps
2	GY		Ps								RNRG		PH	RV	Pr
2		PDM	Pg									RNRG	RNRG	RL	Ps
2		Pr	Pt									RNRG		SA	PDM
2			V2											SA2	GDM
2			SDM											V2	Pg
2														SDM	PH
2														RDM
2														RNRG
3	GWS			GWS			GWS_2	GWS_3				GWS	GWS	GWS
3	GY-3	SA2-3												GY/SA2-3
3	Pg	SA2										FT		GY
3	GY	SDM												Pg
3	RD	V2												RV
3		Ps												SA3
3		Pp													SDM
3															SA2
3															V2
3															PH
3															SA
3															RL
3	Pg	SDM	SA3								SA2	GY	SA2	V2	RNRG
3	SDM	GDM									SA3	SA2	V2	Ps
3	RDM	FT									RV	V2	RDM	PH
3	RD										V2	PH			RL
3	RDM										RL	SDM			SA2
3		RDM									SA		SDM		V2
3		Pr									SA1		RDM		GDM
3											FT			RL
3														SA
3														SA1
3														RV
4	GY-4.1											GY-4.2
4	Pg										V2
4	PH										SA2
4	SA2											Pg
4	GY											GY
4	V2											SDM
4	PH												FT
4	SDM	Pp	FT		SA3				SA3	PH	RD		SA3	RL
4	SA3	Pp		SDM	FT				SDM	PH			Pt	SDM
4	PH								RDM		Ps		GY
4	Pg										FT			SA
4											Pr			SA1
4												SA3		RV
5									GWS_6	GWS	GWS
5													RD-5
5	SA2										RV
5	V2											RL
5												SA
5													RD
5	RL		PH						FT		Pg		SA	RNRG
5	RV		FT								SA3		SA2	FT
5	Pg		Pp									GY	RV		RL
5	GY				PH							FT	V2		SA1
5	Ps											PDM	GY		PH
5	Pr											PH	GY
5	PDM											SA3
5	GDM												GDM
5	PH
5	FT
5	Pp
6	GWS			GWS		GWS
6	GY-6.1								GY-6.2			GY-6.3
6	Pg							Pg				Pg
6	GY								GY			GY
6	PH								PH
6									FT
6										Pr
6	Pt	FT		FT	FT	GY	FT	GDM	PH	RD	PH	RL
6	SDM		FT			FT	Ps		RL		Pg	SA
6	RDM		Ps					FT	SA		RD	SA1
6	PH							PH		Pr		RDM
6	FT							FT		SA2		Ps
6								GY		SA3		SA2
6								PDM		RV		V2
6								GDM		V2
6										SDM
6										RDM
6										Ps
6											GDM
7										GWS_2		GWS_2
7	GY/RD-7
7	GY	RDM									Ps
7	Pg											SA2
7	RD											V2
7												SDM
7	SDM	Pg						RNRG	PDM		PH		PDM
7	RDM	PDM							Pp			PDM
7	RL												GDM
7												PH
7												Pp
8	SA2-8
8	Pp										FT
8	RD											GY
8												PH
8	PH	RNRG					SDM		RNRG		RDM	Pr
8	PDM		SA						GY		Pt		GDM
8	PH		SA2						GDM			GY
8	Ps											GDM
8												Ps
8												Pg
9							GWS				GWS
9												GY-9
9	SA2	SDM									Pp
9	V2	Ps									RD
9	PH	RDM										FT
9												SDM
9												Ps
9												GY
9												RL
9												SA
9												Pr
9												RV
9												RDM
9												Pg
9												PH
9	PH	SDM	PH		Ps		RNRG		GY		PDM	GDM
9	FT				Pr				Pt		PDM
9					Ps					PDM		Pp
9										GY		Pt
9										GDM		Pr
9										Pt		RDM
9										PH		PH
9												RNRG
9												Ps
10	GWS	GWS
10		GY									PH
10	PH	Ps	PDM	PDM	RNRG		RNRG		RNRG		RL	Ps
10	RL	PH							GY		SA	GDM
10	SDM	RV							Pp		GY	Pr
10	SA		Pr							SA2
10	RV		GY							RV
10	Pr		Pg							V2
10	PH		Pt							RD
10	RL		Pp								Ps
10	SA										PH
10	SA1
10	RV
a Bernardino et al., 2019, BMC Plant Biology (https://doi.org/10.1186/s12870-019-1689-y).
b Bernardino et al., 2021, Theoretical and Applied Genetics (https://doi.org/10.1007/s00122-020-03697-8).
c Chr: Chromosome.
d In bold are physical positions based on v3.1.

## Sheet: Table S6
Table S6. Statistical analysis of root morphology traits in sorghum cultivated in a low-P soil.
ANOVAa						Unfolding Ring x Genotype Interaction
Source of variation	Mean Square					LSD test (0.05) - Genotype within each ring level
	SA		RD			Trait	Ring 1 0 - 20					Ring 2 20 - 40					Ring 3 40 - 60
Block	138748	*	0.00485	ns			Test	Genotype		Means		Test	Genotype		Means		Test	Genotype		Means
Ring	9.91556e+06	**	9.7856	**		SA	a	3	SC25	2724.73		a	3	SC25	1516.5		a	3	SC25	660.11
Genotype	4.97148e+06	**	0.775033	**			b	1	SC103	2180.69		b	1	SC103	902.118		a	2	SC1080	503.51
Ring x Genotyope	858188	**	0.29705	**			b	2	SC1080	1937.99		c	2	SC1080	626.51		a	1	SC103	500.605
Error	42976		0.00807727				c	4	SC413	417.087		d	4	SC413	161.658		b	4	SC413	182.239
CV	20.2		10.31
Normality test p-value	0.15405	ns	0.625661	ns		RD	a	3	SC25	2.30115		a	3	SC25	0.659		a	3	SC25	0.51014
SA - Root surface area (cm2), RD - Root diameter (mm).							b	1	SC103	1.79987		ab	2	SC1080	0.5475		ab	1	SC103	0.4333
nsNon-significant, *Significant: 0.05 ≤ p-value < 0.01.							c	2	SC1080	1.50642		bc	1	SC103	0.45696		ab	2	SC1080	0.432525
**Significant: p-value ≤ 0.01.							d	4	SC413	1.105		c	4	SC413	0.37176		b	4	SC413	0.3374
aThe sorghum genotypes are contrasting for centroid (assessed in hydroponics). Root morphology analysis was performed with WinRHIZO. The experiment was set up as a randomized block design with 5 replications. The treatments consisted of a factorial genotype x soil depth (ring). The apparatus used in this experiment is detailed in Fig. 6A. The data was collected upon grain harvest.

## Sheet: Table S7
Table S7. Statistical analysis of root architecture traits and grain yield in sorghum cultivated in low-P soil.
ANOVAa										LSD test (0.05)
Source of variation	Mean Square									Trait	Test	Genotype	Mean
	AREA		WIDTH_MED		ANG_TOP		GW			AREA Projected root area (cm2)	a	SC25	14102.4
Genotype	122355789	**	12037.6	**	1568.6	**	1.47646	**			b	SC103	8147.52
Block	962036	ns	179.7	ns	12.79	ns	0.25272	ns			b	SC1080	7161.82
Error	1514049		197.2		41.8		0.14229				c	SC413	2039.73
CV	15.65		12.9		11.83		14.69
Normality test p-value	0.143527	ns	0.994573	ns	0.998964	ns	0.94069	ns		WIDTH_MED Median width of root system (cm)	a	SC25	159.781
Homogeinity test p-value	0.383252	ns	0.811476	ns	0.721469	ns	0.784485	ns			b	SC1080	126.078
nsNon-significant, **Significant: p-value ≤ 0.01.											c	SC103	106.46
aThe sorghum genotypes are contrasting for centroid (assessed in hydroponics). Root system architecture traits (Ring I - 0 - 20 cm) analysis was performed with the Digital Imaging of Root Traits (DIRT). The experiment was set up as a randomized block design with 5 replications. The apparatus used in this experiment is detailed in Fig. 6A. The data was collected upon grain harvest.											d	SC413	43.0773
										ANG_TOP Root top angle (degrees)	a	SC25	67.857
											a	SC103	61.8936
											a	SC1080	60.3654
											b	SC413	28.5425
										GW Grain weight (g)	a	SC25	3.24867
											b	SC103	2.65733
											bc	SC1080	2.42733
											c	SC413	1.93967
