# Supplementary material for: Multi-trait association mapping for phosphorous efficiency reveals flexible root architectures in sorghum
Source: BMC Plant Biol. 2024 Jun 15;24:562. doi: 10.1186/s12870-024-05183-5 (PMC11179229; doi:10.1186/s12870-024-05183-5)
Supplement: Supplementary file 3 — Supplementary Material 3. [file 12870_2024_5183_MOESM3_ESM.zip › README.txt]

In this folder, you will find the file with the adjusted phenotypic means generated during the analyses and SNP markers file (just imputed, with no filter to MAF).
