# Supplementary material for: Multi-trait association mapping for phosphorous efficiency reveals flexible root architectures in sorghum
Source: BMC Plant Biol. 2024 Jun 15;24:562. doi: 10.1186/s12870-024-05183-5 (PMC11179229; doi:10.1186/s12870-024-05183-5)
Supplement: Supplementary file 3 — Supplementary Material 3. [file 12870_2024_5183_MOESM3_ESM.zip › Phenotypic_data.xlsx]

## Sheet: Sheet1
Adjusted means, general average, maximum and minimum of the sorghum lines for eight traits selected for the multi-trait association mapping.
LINE	Pedigree	PI	Hapmap_ID	GY	SA	RD	Cent	MedR	CH	SDW	SPCont
LINE002	BR007B	NA	BR007B:C50VDACXX:3:250356542	3.919	40.7067	0.579733	5.11288	2.29307	5.20219	0.017	0.057
LINE005	CMSXS116 (SC326-6)	PI656069	PI656069:D0D0BACXX:3:3	2.749	33.9284	0.659111	NA	NA	NA	0.02	0.049
LINE006	CMSXS225	NA	CMSXS225B:C50VDACXX:3:250356554	1.204	35.1278	0.643144	NA	NA	NA	0.021	0.037
LINE010	SC414_12	PI533831	PI533831:B064FABXX:2:250009856	2.978	54.0763	0.615111	NA	NA	NA	0.027	0.074
LINE011	SC549	NA	SC549:C50VDACXX:3:250356616	1.118	47.5857	0.659011	NA	NA	NA	0.024	0.073
LINE013	SURENO	PI561472	PI561472:C00TDABXX:1:1	2.352	67.4132	0.615644	5.6377	1.74487	4.1019	0.027	0.066
LINE014	Marupantse	PI656049	PI656049:D0D0BACXX:3:3	1.59	43.9329	0.613656	7.3132	2.80281	5.6216	0.024	0.063
LINE015	PINK KAFIR (ASA N║22)	PI655972	PI655972:D0D0BACXX:3:3	2.863	43.0514	0.659144	5.3179	2.70264	4.91721	0.02	0.058
LINE016	M35-1	PI656047	PI656047:D0D0BACXX:3:3	0.761	47.109	0.634778	3.94766	1.91336	5.68854	0.036	0.085
LINE017	SC283	PI533869	PI533869:C00TDABXX:1:1	1.883	44.2644	0.697622	5.08814	3.43019	5.35866	0.023	0.059
LINE018	ICSV745	PI576130	PI576130:D0D0BACXX:3:3	1.859	35.5909	0.607956	5.52225	2.06342	3.23079	0.02	0.06
LINE019	ICSV400	PI601816	PI601816:D0D0BACXX:3:3	3.019	69.8478	0.664467	6.58865	2.96333	5.70952	0.035	0.1
LINE021	RTx433	PI564164	PI564164:D0D0BACXX:3:3	2.243	42.6243	0.615489	7.0638	2.42941	3.94461	0.024	0.063
LINE023	SC984	PI534115	PI534115:B064FABXX:2:250009817	2.735	50.4752	0.674533	5.76586	2.97248	5.45086	0.025	0.058
LINE024	SC782	PI576364	PI576364:C00TDABXX:2:250020301	3.014	28.0079	0.620067	5.16686	2.1181	2.71609	0.013	0.032
LINE025	SC420	PI533769	PI533769:C00TDABXX:1:1	1.339	47.6766	0.6558	3.44651	1.17002	5.21116	0.022	0.047
LINE026	SC25	PI656092	PI656092:C00TDABXX:1:1	1.502	39.5631	0.622422	8.91693	2.96244	6.11468	0.023	0.076
LINE027	SC55	PI533755	PI533755:C00TDABXX:1:1	1.001	53.6776	0.674233	3.1511	0.429558	3.31035	0.036	0.086
LINE028	NSA440-KARPER	PI656042	PI656042:D0D0BACXX:3:3	2.126	44.4411	0.629056	4.20484	2.18155	3.21371	0.021	0.052
LINE029	SC22	PI656091	PI656091:C00TDABXX:1:1	2.553	39.1875	0.633511	8.16035	2.60822	5.60155	0.025	0.048
LINE030	SC1038	PI576381	PI576381:C00TDABXX:2:250020315	1.574	45.5903	0.646844	3.7065	1.79102	4.57222	0.028	0.06
LINE032	SC319	PI533833	PI533833:C00TDABXX:1:1	3.281	43.017	0.674856	4.19729	3.29561	4.6528	0.028	0.059
LINE033	SC1017	PI576376	PI576376:C00TDABXX:2:250020291	1.614	47.2841	0.692367	6.28994	2.30675	5.10461	0.03	0.077
LINE034	N263B	PI329435	PI329435:C00TDABXX:7:250018540	1.827	41.9845	0.628278	6.13649	1.35045	3.46161	0.023	0.07
LINE035	01MN1589-B	NA	01MN1589_B:C50VDACXX:3:250356602	2.47	66.9014	0.640089	3.86415	1.39464	2.69281	0.028	0.116
LINE036	BTx406	NA	Btx406:D1EYBACXX:8:250140218	2.034	53.6899	0.577133	6.1063	1.98242	5.44391	0.022	0.083
LINE037	SC118	PI533759	PI533759:C00TDABXX:1:1	1.734	58.2331	0.603989	6.88024	2.9561	5.62305	0.031	0.077
LINE038	SC598	NA	SC598:C50VDACXX:3:250356603	2.485	49.1194	0.602556	1.43164	1.03286	2.95951	0.028	0.081
LINE039	SC637	PI534105	PI534105:C00TDABXX:2:250020262	2.766	57.4763	0.687489	4.94029	1.15073	1.16197	0.036	0.09
LINE040	RTx2907	PI585295	PI585295:C00TDABXX:1:1	1.138	41.709	0.661367	4.62018	1.70021	4.03319	0.023	0.071
LINE041	SC124	PI533919	PI533919:C00TDABXX:1:1	2.795	41.1545	0.635989	4.48967	2.0311	4.94394	0.029	0.07
LINE042	SC749	PI576373	PI576373:C00TDABXX:2:250020277	1.864	44.6991	0.636967	3.70095	2.10689	3.30995	0.028	0.068
LINE043	SC110	PI533794	PI533794:C00TDABXX:1:1	3.162	46.6216	0.631644	7.20222	3.23913	4.36073	0.027	0.075
LINE044	SC648	PI533955	PI533955:C00TDABXX:2:250020275	2.764	51.5276	0.653067	6.02495	1.78579	4.61238	0.03	0.085
LINE045	BTx3042	PI656019	PI656019:D0D0BACXX:3:3	2.551	57.3668	0.622933	6.0815	1.98242	4.58026	0.026	0.085
LINE046	P-721	PI656055	PI656055:D0D0BACXX:3:3	2.26	73.7279	0.659122	5.9601	2.99368	6.02951	0.032	0.081
LINE047	RTx2903	PI585291	PI585291:D0D0BACXX:3:3	1.816	31.284	0.637878	7.28151	3.42208	5.32603	0.019	0.062
LINE048	BTx399	PI655993	PI655993:D0D0BACXX:3:3	2.445	89.5605	0.626844	6.14939	1.98185	4.78172	0.034	0.112
LINE049	RTx435	PI656004	PI656004:B064FABXX:2:250009893	1.997	25.1249	0.700022	4.85157	2.55779	5.8198	0.017	0.047
LINE050	Tx2882	PI540816	PI540816:B064FABXX:2:250009832	2.335	27.2479	0.666111	5.96802	1.73492	5.52852	0.017	0.058
LINE051	SC38	PI534135	PI534135:C00TDABXX:1:1	1.444	31.7861	0.664056	6.31405	2.30149	4.92025	0.021	0.071
LINE052	SC115	PI533965	PI533965:C00TDABXX:1:1	1.779	48.9801	0.641589	6.336	2.8607	5.89275	0.02	0.045
LINE053	SC399	PI533882	PI533882:B064FABXX:2:250009868	2.361	55.0738	0.692167	3.38653	1.05828	3.54947	0.027	0.07
LINE054	SC572	PI533980	PI533980:C00TDABXX:2:250020241	2.215	44.1947	0.642	5.07212	2.71403	4.87879	0.031	0.086
LINE055	SC328	PI534112	PI534112:C00TDABXX:1:1	3.115	42.0871	0.615789	1.80364	1.15073	2.34892	0.02	0.05
LINE057	N268B	PI329440	PI329440:C00TDABXX:7:250018462	1.441	42.2655	0.639478	5.6904	1.68987	4.17953	0.024	0.072
LINE058	RTx431	PI655997	PI655997:D0D0BACXX:3:3	2.219	45.6975	0.648233	6.51306	1.60379	2.8382	0.023	0.046
LINE059	SC1214	PI595745	PI595745:C00TDABXX:2:250020294	NA	45.7983	0.610922	4.72386	2.55092	4.29672	0.026	0.075
LINE060	SC738	PI597952	PI597952:C00TDABXX:2:250020271	2.222	35.5132	0.638356	4.54823	2.24457	3.8728	0.021	0.042
LINE061	RTx2783	PI656001	PI656001:D0D0BACXX:3:3	2.412	42.5015	0.616011	4.4114	2.18309	5.57602	0.024	0.066
LINE062	SC418	PI533822	PI533822:B064FABXX:2:250009880	2.503	49.4985	0.620778	3.60423	1.19525	4.58299	0.03	0.098
LINE063	SC704	PI534099	PI534099:C00TDABXX:2:250020312	1.842	47.412	0.677933	4.91051	2.35959	4.90117	0.029	0.087
LINE064	SC971	PI656111	PI656111:B064FABXX:2:250009828	1.881	47.1984	0.645289	5.81096	2.038	4.8505	0.023	0.059
LINE065	SC467	PI533943	PI533943:C00TDABXX:1:1	0.993	30.2274	0.608133	4.78798	2.68051	4.92482	0.017	0.055
LINE066	SC641	PI534104	PI534104:C00TDABXX:2:250020243	3.289	51.6004	0.589122	6.5193	1.10397	2.75339	0.031	0.097
LINE067	SC964	PI533972	PI533972:C00TDABXX:2:250020236	3.722	42.4357	0.631889	3.79792	0.915099	0.601393	0.023	0.06
LINE068	SC51	PI534137	PI534137:C00TDABXX:1:1	2.017	42.3117	0.648607	5.83069	2.28917	4.61214	0.02	0.059
LINE069	SC502	PI533996	PI533996:C00TDABXX:2:250020224	2.181	47.5782	0.685456	4.87686	2.66335	4.62587	0.024	0.082
LINE071	SC103	PI533752	PI533752:C00TDABXX:1:1	3.176	55.3228	0.697878	9.07686	3.13661	5.07934	0.024	0.092
LINE072	SC373	PI656095	PI656095:C00TDABXX:1:1	2.986	62.0321	0.667622	6.48395	1.87212	5.65795	0.035	0.333
LINE073	KS115	PI613536	PI613536:C00TDABXX:1:1	2.386	89.9559	0.6686	8.73116	3.21554	5.96839	0.053	0.571
LINE074	SC155	PI534155	PI534155:C00TDABXX:1:1	1.992	33.0713	0.643789	5.70423	2.54134	4.92677	0.031	0.088
LINE076	P898012	PI656057	PI656057:C00TDABXX:7:250018527	1.786	48.129	0.615333	7.06379	1.89232	3.94339	0.025	0.077
LINE077	SC423	PI533758	PI533758:C00TDABXX:1:1	1.901	32.9284	0.641878	6.83282	2.5084	5.80615	0.024	0.061
LINE078	SC473	PI534028	PI534028:C00TDABXX:1:1	1.356	41.5203	0.6269	5.9422	1.0971	3.23273	0.029	0.089
LINE079	SC798	PI533989	PI533989:C00TDABXX:1:1	NA	50.2486	0.608133	6.34596	2.86906	5.72051	0.032	0.092
LINE080	Ajabsido	PI656015	PI656015:D0D0BACXX:3:3	2.298	49.9198	0.618033	6.54547	1.98242	6.23201	0.035	0.087
LINE081	SC206	PI533814	PI533814:C00TDABXX:1:1	1.314	35.1079	0.642511	NA	NA	NA	0.021	0.086
LINE082	P9517	PI656058	PI656058:D0D0BACXX:3:3	2.107	31.3057	0.604211	4.77957	1.81759	3.27307	0.019	0.051
LINE083	SC121	PI533961	PI533961:C00TDABXX:1:1	2.186	22.7245	0.639211	8.15479	2.04142	5.953	0.017	0.042
LINE084	SC979	PI576428	PI576428:C00TDABXX:2:250020257	3.164	56.3175	0.685956	4.01466	2.75284	5.42578	0.039	0.097
LINE085	SC1271	PI656076	PI656076:B064FABXX:2:250009847	2.487	46.1134	0.693378	4.45496	1.26169	4.34949	0.027	0.059
LINE087	BTx631	PI552861	PI552861:C00TDABXX:1:1	1.321	30.6979	0.612922	5.37677	2.84075	5.11973	0.019	0.056
LINE089	MR732	PI656051	PI656051:D0D0BACXX:3:3	2.84	35.8896	0.6366	6.50164	2.08621	4.8963	0.025	0.077
LINE090	RTx436	PI561071	PI561071:D0D0BACXX:3:3	1.931	26.5532	0.658	5.81928	2.06414	3.88694	0.015	0.051
LINE091	SC42	PI576393	PI576393:C00TDABXX:1:1	1.729	38.4175	0.603467	5.82828	2.41206	5.25636	0.021	0.059
LINE092	SC56	PI533910	PI533910:C00TDABXX:1:1	1.733	48.5636	0.666467	3.53664	2.0311	3.28338	0.022	0.069
LINE093	SC184	PI597958	PI597958:D0D0BACXX:3:3	1.79	31.0102	0.618833	5.00163	2.91583	3.68035	0.024	0.049
LINE094	SC489	PI533856	PI533856:C00TDABXX:1:1	1.102	32.242	0.626356	5.72371	2.88784	5.62578	0.021	0.049
LINE095	SC982	PI576380	PI576380:B064FABXX:2:250009887	2.503	46.1465	0.626544	3.89099	1.65835	3.64574	0.03	0.076
LINE096	SC1076	PI597960	PI597960:C00TDABXX:2:250020304	1.665	33.8543	0.628144	5.30094	2.44028	4.43286	0.028	0.06
LINE097	Feterita Gishesh	PI152651	PI152651:D0D0BACXX:3:3	1.35	42.3425	0.592011	5.98038	2.1396	4.39451	0.028	0.063
LINE099	SC949 - short on seed	PI533998	PI533998:C00TDABXX:2:250020228	1.582	38.7127	0.580778	4.35316	2.12524	3.10584	0.025	0.055
LINE100	BTx2752	PI656018	PI656018:D0D0BACXX:3:3	1.908	46.4604	0.591289	5.57088	1.39464	3.76048	0.022	0.07
LINE101	RTx2737	PI655978	PI655978:D0D0BACXX:3:3	1.7	36.9927	0.626978	NA	NA	NA	0.025	0.058
LINE102	SC621	PI656104	PI656104:C00TDABXX:2:250020234	NA	36.7274	0.578933	5.4973	0.169144	0.399672	0.02	0.06
LINE103	SC941	PI576347	PI576347:C00TDABXX:2:250020302	NA	41.1519	0.621644	4.85178	2.79693	4.0979	0.023	0.077
LINE104	SC942	PI576349	PI576349:C00TDABXX:2:250020314	0.879	40.3357	0.5737	8.24595	2.42759	4.43482	0.019	0.083
LINE106	RTx430	PI655996	PI655996:D0D0BACXX:3:3	1.289	29.1294	0.689011	4.97964	2.84979	5.43867	0.02	0.082
LINE107	SC33	PI534132	PI534132:C00TDABXX:1:1	0.947	42.8497	0.628078	7.46998	2.20715	4.75883	0.029	0.095
LINE108	SC305	PI534037	PI534037:C00TDABXX:1:1	1.62	47.0746	0.602789	4.41383	1.72975	3.42972	0.018	0.064
LINE110	SC1033	PI576426	PI576426:C00TDABXX:2:250020303	1.666	39.137	0.631567	6.38408	3.11686	5.79464	0.025	0.09
LINE111	RTx432	PI656000	PI656000:D0D0BACXX:3:3	1.392	38.0012	0.650311	5.92722	1.39464	5.03678	0.018	0.058
LINE112	Tx2891	PI548797	PI548797:D0D0BACXX:3:3	2.144	46.0528	0.580689	6.2785	2.29288	4.68984	0.024	0.077
LINE113	SC623	PI533956	PI533956:C00TDABXX:2:250020242	3.025	38.0522	0.656944	4.69222	1.20736	5.42043	0.022	0.056
LINE114	SC1319	PI597964	PI597964:C00TDABXX:2:250020251	2.584	59.2181	0.687344	6.01992	1.11332	4.51584	0.041	0.117
LINE115	RTx434	PI564165	PI564165:D0D0BACXX:3:3	1.689	38.4887	0.630744	5.94842	2.6557	4.22956	0.024	0.075
LINE116	SC659	PI576333	PI576333:C00TDABXX:2:250020311	2.49	33.7762	0.623296	4.05543	1.45817	2.52257	0.02	0.05
LINE117	SC425	PI533762	PI533762:C00TDABXX:1:1	2.164	37.1728	0.643711	4.71499	2.0439	5.31924	0.027	0.091
LINE118	SC708	PI533970	PI533970:C00TDABXX:2:250020227	2.41	38.0816	0.572633	5.023	2.42135	5.90262	0.023	0.069
LINE119	JOCORO	PI656039	PI656039:C00TDABXX:7:250018471	1.883	38.9323	0.615878	2.53778	2.42124	5.05663	0.02	0.068
LINE120	SC175	PI533800	PI533800:C00TDABXX:1:1	1.8	39.3133	0.641989	6.74331	3.18031	5.8862	0.021	0.062
LINE121	SC60	PI533962	PI533962:C00TDABXX:1:1	1.983	44.6599	0.708533	4.05471	0.964635	1.82497	0.03	0.066
LINE122	P850029	PI656056	PI656056:B064FABXX:2:250009829	2.099	62.0707	0.609267	6.15798	2.45214	4.01441	0.028	0.075
LINE123	SC334	PI533986	PI533986:C00TDABXX:1:1	2.06	34.2332	0.667144	4.8071	1.63175	4.34576	0.025	0.095
LINE124	Dorado	PI656034	PI656034:D0D0BACXX:3:3	2.042	34.2891	0.650256	8.01414	2.97934	5.46619	0.021	0.072
LINE126	SC465	PI533997	PI533997:C00TDABXX:1:1	2.3	41.5521	0.622189	4.57966	1.83025	3.13099	0.025	0.066
LINE127	Tx615	PI656022	PI656022:D0D0BACXX:3:3	1.375	30.6994	0.594856	5.45102	1.12434	5.13779	0.022	0.081
LINE128	PLAINSMAN (ASA N║87)Tx7005	PI655985	PI655985:D0D0BACXX:3:3	1.529	64.5805	0.640311	5.9389	2.67897	4.51633	0.022	0.086
LINE129	SC192	PI576390	PI576390:C00TDABXX:1:1	0.83	39.743	0.637685	5.61343	2.23889	5.47237	0.02	0.083
LINE130	SC1085	PI576401	PI576401:B064FABXX:2:250009837	1.868	53.6332	0.601333	7.55832	3.26668	5.46679	0.03	0.096
LINE131	Kuyuma	PI656044	PI656044:B064FABXX:2:250009854	2.479	39.7735	0.635756	6.03605	2.33034	3.52381	0.017	0.072
LINE132	Martin	PI655987	PI655987:C00TDABXX:1:1	2.267	52.7877	0.590789	5.75799	2.04814	3.97132	0.021	0.077
LINE133	SC673	PI576339	PI576339:C00TDABXX:2:250020255	2.434	49.5563	0.615267	6.50748	1.44836	3.97097	0.022	0.078
LINE134	KAT83369	PI656043	PI656043:D0D0BACXX:3:3	1.992	79.503	0.577456	7.7561	2.97049	5.10069	0.043	0.184
LINE135	SC333	PI533761	PI533761:C00TDABXX:1:1	1.38	59.3413	0.689644	6.40055	2.91602	6.13602	0.031	0.104
LINE136	SC970	PI576386	PI576386:B064FABXX:2:250009904	2.518	35.1662	0.601044	4.20576	1.96826	5.29133	0.02	0.059
LINE137	SC627	PI576345	PI576345:C00TDABXX:2:250020286	3.309	37.7651	0.686267	4.82751	1.8764	3.6757	0.021	0.093
LINE138	BTx626	PI552856	PI552856:C00TDABXX:7:250018482	2.383	49.3235	0.619263	7.74222	2.60776	5.06947	0.026	0.085
LINE139	SEPON82	PI656024	PI656024:B064FABXX:2:250009881	0.541	44.8552	0.646	6.39843	2.35015	6.04901	0.028	0.091
LINE140	BTx3197	PI655992	PI655992:D0D0BACXX:3:3	2.243	38.5424	0.578111	3.93106	NA	2.30514	0.023	0.065
LINE141	SC645	PI534108	PI534108:C00TDABXX:2:250020270	1.814	31.0589	0.658378	3.83408	0.673352	1.24436	0.017	0.049
LINE142	REDBINE-60 (ASA N║98)	PI655976	PI655976:D0D0BACXX:3:3	1.692	59.4809	0.555878	5.30003	2.35925	5.18762	0.023	0.073
LINE143	BAZ9504	PI656003	PI656003:D0D0BACXX:3:3	2.549	30.5283	0.590611	3.83724	NA	2.23833	0.011	0.04
LINE144	SC991	PI534117	PI534117:C00TDABXX:1:1	1.485	51.3177	0.619578	3.43608	2.39705	2.76179	0.026	0.08
LINE145	SC630	PI533937	PI533937:C00TDABXX:2:250020310	2.472	42.1409	0.5639	5.33513	1.71537	4.06472	0.024	0.081
LINE146	Lian Tang Ai	PI656046	PI656046:D0D0BACXX:3:3	2.02	26.0281	0.518756	2.50365	2.14127	5.28309	0.022	0.082
LINE147	SC564	PI534053	PI534053:C00TDABXX:2:250020308	2.201	37.9441	0.581511	3.00844	1.7075	2.28927	0.02	0.064
LINE148	SC672	PI595702	PI595702:C00TDABXX:2:250020244	2.077	36.1778	0.586856	5.74717	2.6768	5.61072	0.031	0.099
LINE149	Pinolero 1	PI656059	PI656059:D0D0BACXX:3:3	2.08	50.2354	0.598163	7.61167	2.7457	5.06283	0.029	0.113
LINE150	Tx2911	PI607931	PI607931:C00TDABXX:1:1	1.646	50.3785	0.564589	5.83996	2.71888	5.25251	0.034	0.11
LINE151	BTx378	PI655991	PI655991:D0D0BACXX:3:3	3.02	31.1365	0.525556	4.77209	0.883241	2.99527	0.028	0.093
LINE152	BOK11	PI656002	PI656002:C00TDABXX:7:250018504	2.553	39.1009	0.562689	4.68447	1.39464	5.03474	0.034	0.11
LINE153	Segaolane	PI656023	PI656023:B064FABXX:2:250009896	2.976	42.9722	0.559233	5.03385	1.30407	3.80306	0.039	0.109
LINE154	SOBERANO	PI656026	PI656026:D0D0BACXX:3:3	3.209	41.5386	0.595689	6.75065	2.08778	4.6519	0.03	0.108
LINE155	SC498	PI656099	PI656099:C00TDABXX:1:1	2.186	49.6859	0.552611	1.20745	0.82933	3.70501	0.042	0.096
LINE156	SC566	PI533871	PI533871:C00TDABXX:2:250020225	2.85	44.9722	0.568933	5.72477	3.18108	4.46993	0.027	0.083
LINE157	CHILTEX (ASA NO 8)	PI655984	PI655984:D0D0BACXX:3:3	1.25	36.4526	0.524522	5.46142	2.00585	4.76783	0.044	0.123
LINE158	QL3 (India)	PI656061	PI656061:C00TDABXX:7:250018515	0.786	36.8289	0.541522	5.74335	1.71752	2.16409	0.026	0.089
LINE160	SC323	PI576399	PI576399:C00TDABXX:1:1	1.72	30.2983	0.6514	4.12809	2.30211	5.23149	0.035	0.101
LINE161	SC563	PI533876	PI533876:C00TDABXX:2:250020296	1.409	24.3065	0.5782	5.4789	2.47029	4.91617	0.028	0.088
LINE162	SC21	PI534127	PI534127:C00TDABXX:1:1	1.687	36.2449	0.5567	8.37317	2.26423	5.14974	0.04	0.115
LINE163	SC1155	PI576425	PI576425:C00TDABXX:2:250020317	3.831	36.5564	0.5956	3.92251	2.18618	3.65854	0.027	0.064
LINE164	SC144	NA	SC144:C50VDACXX:3:250356604	1.442	39.234	0.655222	4.47317	2.50157	5.60502	0.041	0.128
LINE165	Tx2741	PI655979	PI655979:D0D0BACXX:3:3	1.776	26.121	0.643889	5.714	2.70264	5.43265	0.028	0.107
LINE166	SC53	PI533788	PI533788:C00TDABXX:1:1	1.635	31.3941	0.561056	7.31901	2.87713	5.90238	0.031	0.107
LINE167	RTAM428	PI656009	PI656009:C00TDABXX:7:250018529	0.732	33.1153	0.560467	4.51147	1.98242	4.88891	0.028	0.082
LINE169	SC1465	PI656085	PI656085:B064FABXX:2:250009869	NA	31.8197	0.559067	4.45288	2.04473	2.45099	0.036	0.137
LINE170	SC411	PI533866	PI533866:B064FABXX:2:250009824	1.669	35.2638	0.579489	NA	NA	NA	0.036	0.115
LINE171	SC320	PI533863	PI533863:C00TDABXX:1:1	1.715	45.9089	0.610633	5.03946	2.99612	5.24119	0.04	0.137
LINE172	SC58	PI533911	PI533911:C00TDABXX:1:1	1.663	37.4245	0.608844	5.68222	1.11118	2.88938	0.054	0.164
LINE173	SC663	PI533948	PI533948:C00TDABXX:2:250020263	1.554	40.0603	0.607233	6.34097	2.93641	5.17247	0.048	0.156
LINE174	R9188	PI656007	PI656007:C00TDABXX:7:250018528	1.222	29.2113	0.538456	3.77583	1.73111	0.287395	0.028	0.107
LINE175	SC1424	PI656078	PI656078:C00TDABXX:2:250020307	NA	51.9727	0.580389	6.35849	0.798853	3.79187	0.047	0.117
LINE176	SC1056	PI576387	PI576387:C00TDABXX:2:250020248	1.377	27.2702	0.5758	5.05481	2.18301	4.95466	0.032	0.095
LINE177	SC1080	PI576422	PI576422:C00TDABXX:2:250020238	2.107	30.3402	0.568559	2.61792	1.76962	4.89699	0.03	0.108
LINE178	SC325	PI533957	PI533957:C00TDABXX:1:1	2.467	42.9078	0.5734	5.45623	1.59933	4.17937	0.08	0.185
LINE179	88V1080	PI656006	PI656006:C00TDABXX:7:250018461	0.871	26.2453	0.632411	4.29775	1.39464	2.37918	0.049	0.196
LINE180	SC135	PI534148	PI534148:B064FABXX:2:250009902	1.349	35.0233	0.5811	5.73963	2.42399	5.47034	0.063	0.22
LINE181	SC855	PI597945	PI597945:C00TDABXX:2:250020246	2.005	43.6675	0.618622	5.13713	2.08508	4.72478	0.061	0.191
LINE182	SC574	PI534114	PI534114:C00TDABXX:1:1	2.437	33.7972	0.554356	4.5195	1.26193	2.97851	0.052	0.179
LINE183	BTx642	PI656029	PI656029:D0D0BACXX:3:3	1.184	37.8073	0.584767	6.38691	2.72964	5.93997	0.057	0.203
LINE184	SC441	PI534009	PI534009:C00TDABXX:1:1	1.312	29.3397	0.643567	4.87462	2.29548	3.9661	0.048	0.139
LINE185	SC833	PI656108	PI656108:C00TDABXX:2:250020268	1.178	45.0823	0.580389	6.22006	2.82703	5.27812	0.064	0.185
LINE186	SC1251	PI656075	PI656075:C00TDABXX:2:250020231	2.535	35.9295	0.641533	6.08369	2.02283	3.21062	0.066	0.207
LINE187	SC6	PI533902	PI533902:C00TDABXX:1:1	2.721	34.907	0.584967	3.51771	1.74264	3.1241	0.032	0.071
LINE188	SC35	PI534133	PI534133:B064FABXX:2:250009836	1.588	32.6361	0.586933	4.24623	1.82178	4.69155	0.063	0.167
LINE190	SC1321	PI597968	PI597968:C00TDABXX:2:250020261	1.937	42.9388	0.542778	6.893	2.57951	4.31923	0.046	0.07
LINE191	BTx2928	PI629059	PI629059:D0D0BACXX:3:3	1.466	37.8988	0.559989	5.28272	1.79778	4.23794	0.051	0.132
LINE192	SC209	NA	SC209:C50VDACXX:3:250356606	2.068	38.9901	0.591178	6.77671	2.92463	2.88323	0.05	0.15
LINE193	SC1211	PI595744	PI595744:C00TDABXX:2:250020260	1.911	36.9396	0.578578	5.54283	2.89369	5.08916	0.062	0.187
LINE194	CS3541	NA	CS3541:C50VDACXX:3:250356608	2.732	39.9362	0.558844	7.63621	2.95739	5.04406	0.054	0.187
LINE195	SC480	PI656097	PI656097:B064FABXX:2:250009835	1.214	37.3736	0.546944	6.86602	2.41936	4.90849	0.063	0.133
LINE196	SC734	PI576394	PI576394:C00TDABXX:2:250020245	2.019	31.2294	0.5557	5.68507	2.30912	4.60161	0.054	0.164
LINE197	SC910	PI576359	PI576359:C00TDABXX:2:250020256	NA	37.4457	0.625222	7.07053	1.4275	3.75433	0.044	0.114
LINE198	SC628	PI533979	PI533979:C00TDABXX:2:250020298	1.833	31.5803	0.566689	4.54072	1.86736	4.53816	0.046	0.163
LINE199	SC748	PI533991	PI533991:B064FABXX:2:250009905	2.275	44.3215	0.546211	4.33821	2.02445	4.30874	0.044	0.111
LINE200	SC348	PI534075	PI534075:D0D0BACXX:3:3	1.417	36.6946	0.642344	5.00396	2.13947	4.93145	0.06	0.183
LINE201	SC532	PI597951	PI597951:C00TDABXX:2:250020269	0.931	43.5775	0.550711	6.36469	2.28029	3.8176	0.037	0.112
LINE202	SC757	PI576352	PI576352:C00TDABXX:2:250020289	2.143	32.4002	0.617489	4.18391	1.0527	3.11481	0.037	0.147
LINE203	SC1154	PI595720	PI595720:C00TDABXX:2:250020305	1.642	46.2588	0.570733	5.26796	2.2157	4.48762	0.054	0.158
LINE204	SC303	PI533839	PI533839:C00TDABXX:1:1	1.231	43.62	0.643044	4.9597	3.07345	4.39574	0.052	0.129
LINE205	SC63	PI533912	PI533912:C00TDABXX:1:1	1.913	58.3765	0.605189	3.48636	2.83988	4.92797	0.058	0.172
LINE206	BTx635	PI561073	PI561073:C00TDABXX:1:1	0.788	23.3302	0.6	4.26526	2.49342	3.71562	0.058	0.178
LINE207	SC1108	PI597949	PI597949:C00TDABXX:2:250020281	1.181	31.26	0.612789	3.44324	2.12505	3.16024	0.045	0.093
LINE208	SC605	PI534096	PI534096:C00TDABXX:2:250020285	NA	36.8831	0.537633	5.41011	1.68195	3.00893	0.054	0.151
LINE210	SC108	PI533792	PI533792:C00TDABXX:1:1	2.055	34.272	0.649711	7.37507	3.02594	4.5758	0.048	0.122
LINE211	SC671	PI534054	PI534054:C00TDABXX:2:250020266	2.963	39.9666	0.5937	4.17291	2.79441	5.85591	0.053	0.112
LINE212	RTAM2566	PI655977	PI655977:D0D0BACXX:3:3	1.694	32.6265	0.596811	5.35106	1.72012	4.07951	0.051	0.14
LINE213	SC214	PI533750	PI533750:C00TDABXX:1:1	2.388	37.5595	0.558339	7.75601	2.57297	4.48063	0.06	0.175
LINE214	SC968	PI656110	PI656110:C00TDABXX:1:1	1.725	40.5391	0.563644	5.97966	2.95472	5.49479	0.066	0.165
LINE215	SC655	PI533976	PI533976:C00TDABXX:2:250020299	2.616	58.5427	0.608144	4.77115	1.3313	3.62925	0.067	0.153
LINE216	SC929	PI595699	PI595699:C00TDABXX:2:250020278	NA	48.0033	0.604422	5.35415	2.28208	5.72111	0.054	0.175
LINE217	SC1320	PI597967	PI597967:B064FABXX:2:250009840	NA	45.555	0.531667	4.37413	2.12065	4.90506	0.061	0.154
LINE218	SC679	NA	SC679:C50VDACXX:3:250356609	NA	43.7696	0.6427	4.21098	1.00548	0.501533	0.051	0.124
LINE219	SC701	PI533985	PI533985:C00TDABXX:2:250020288	NA	43.9754	0.602711	5.07797	1.63392	5.92134	0.058	0.116
LINE220	SC64	PI533757	PI533757:C00TDABXX:1:1	NA	29.5457	0.629911	6.93958	2.67699	3.69637	0.045	0.143
LINE221	SC240	PI533842	PI533842:C00TDABXX:1:1	NA	35.0317	0.588856	4.56469	2.34221	3.39948	0.051	0.12
LINE222	RTx2917	PI629040	PI629040:D0D0BACXX:3:3	NA	27.9005	0.648044	5.57269	2.05269	3.76469	0.043	0.137
LINE223	SC725	PI534101	PI534101:C00TDABXX:2:250020267	2.67	41.0981	0.614233	6.26922	2.3015	5.11252	0.044	0.127
LINE224	SC937	PI576348	PI576348:C00TDABXX:2:250020290	0.838	33.531	0.533078	6.73441	2.12449	4.00805	0.037	0.123
LINE225	BTx623	PI564163	PI564163:C00TDABXX:7:250018460	1.142	31.2342	0.546278	7.44134	2.55326	4.80864	0.033	0.114
LINE226	SC295	PI656093	PI656093:C00TDABXX:1:1	1.35	24.8361	0.621867	5.60516	0.17633	2.16088	0.036	0.113
LINE227	SC15	PI534124	PI534124:C00TDABXX:1:1	2.656	28.7202	0.591067	5.03275	2.98942	3.77562	0.042	0.092
LINE228	Malisor 84-7	PI656048	PI656048:C00TDABXX:1:1	2.316	31.8893	0.540344	7.56704	2.83254	5.1549	0.051	0.114
LINE229	SC396	PI533877	PI533877:C00TDABXX:1:1	NA	35.0959	0.611756	4.17712	1.8646	3.9106	0.062	0.145
LINE230	SC639	PI656105	PI656105:C00TDABXX:2:250020235	NA	31.6651	0.556011	6.30656	2.09794	4.27633	0.037	0.111
LINE231	SC309	PI533754	PI533754:C00TDABXX:1:1	NA	28.5989	0.634367	3.72192	1.53505	2.26112	0.039	0.117
LINE232	SC265	PI533766	PI533766:C00TDABXX:1:1	NA	26.6068	0.588333	6.58412	2.82062	5.72023	0.041	0.111
LINE233	SC199	PI533810	PI533810:C00TDABXX:1:1	1.602	37.8257	0.543611	5.03503	2.74586	5.63757	0.053	0.125
LINE234	SC299	PI533785	PI533785:C00TDABXX:1:1	NA	48.2845	0.666178	6.69877	2.976	4.72661	0.065	0.176
LINE235	SC1057	PI595740	PI595740:B064FABXX:2:250009845	NA	35.3985	0.557633	5.23489	1.68216	4.8763	0.05	0.126
LINE236	SC1104	PI576435	PI576435:C00TDABXX:2:250020259	2.093	27.2476	0.600322	4.7911	2.54847	5.51982	0.05	0.119
LINE237	RTx437	PI629034	PI629034:D0D0BACXX:3:3	NA	18.8637	0.598133	3.52251	1.35954	4.3401	0.04	0.13
LINE238	SC500	PI656100	PI656100:C00TDABXX:1:1	NA	46.0029	0.552344	4.50637	2.05166	4.45652	0.062	0.147
LINE239	SC1484	PI656088	PI656088:D0D0BACXX:3:3	NA	58.1665	0.543456	7.2406	2.18347	5.51972	0.06	0.179
LINE240	SC57	PI533789	PI533789:C00TDABXX:1:1	NA	39.6031	0.665189	7.0277	3.49547	5.87144	0.063	0.187
LINE241	SC1047	PI656072	PI656072:C00TDABXX:2:250020265	NA	37.9414	0.628556	5.27863	1.89232	5.47823	0.067	0.233
LINE242	SC557	PI533939	PI533939:C00TDABXX:2:250020252	1.318	27.8542	0.601689	2.29799	1.78092	5.00736	0.054	0.137
LINE244	SC702	PI656107	PI656107:C00TDABXX:2:250020300	3.636	42.3654	0.596504	7.37272	2.73257	5.41673	0.061	0.171
LINE245	HEGARI	PI34911	PI34911:D0D0BACXX:3:3	1.551	48.9238	0.547844	5.54775	2.30445	4.77809	0.061	0.182
LINE246	SC391	PI656096	PI656096:C00TDABXX:1:1	1.537	51.1912	0.566933	5.3453	1.23955	3.48419	0.066	0.171
LINE247	RED KAFIR BAZINE (ASA N║23)	PI655989	PI655989:D0D0BACXX:3:3	1.68	36.6824	0.5735	5.6217	1.29202	3.67833	0.057	0.16
LINE248	SC449	PI597950	PI597950:C00TDABXX:1:1	1.053	38.5264	0.615933	4.89904	2.79801	4.02446	0.055	0.145
LINE249	SRN39	PI656027	PI656027:D0D0BACXX:3:3	2.873	55.5268	0.602311	6.66977	2.55779	3.28966	0.049	0.13
LINE250	AR2002	PI542406	PI542406:C00TDABXX:7:250018516	1.102	30.7476	0.595944	7.30321	2.55326	4.73023	0.051	0.103
LINE251	SC224	PI533927	PI533927:C00TDABXX:1:1	1.19	31.1059	0.5952	6.67333	2.47407	4.03859	0.043	0.119
LINE253	SC1203	PI576437	PI576437:C00TDABXX:2:250020250	NA	38.597	0.5523	5.84466	3.00769	5.35146	0.046	0.158
LINE254	SC1429	PI656080	PI656080:D0D0BACXX:3:3	NA	32.2265	0.632244	0.989694	1.21566	0.739712	0.055	0.132
LINE255	SC49	NA	sc49:C50VDACXX:3:250356617	0.962	59.859	0.583211	7.592	2.17796	4.52021	0.061	0.128
LINE256	CSM-63	PI655981	PI655981:D0D0BACXX:3:3	1.144	49.9747	0.6224	6.75549	2.88502	5.1894	0.06	0.161
LINE257	SC1158	PI597957	PI597957:C00TDABXX:2:250020230	1.94	37.8221	0.588544	4.13541	2.24944	3.67729	0.052	0.148
LINE258	SC805	PI533967	PI533967:C00TDABXX:2:250020264	1.47	37.5104	0.569122	6.67258	2.5271	5.7272	0.047	0.155
LINE259	SC1328	PI597971	PI597971:B064FABXX:2:250009867	2.979	50.1214	0.565922	6.78397	2.42601	5.20774	0.054	0.179
LINE260	SC1055	PI595739	PI595739:C00TDABXX:2:250020237	2.427	31.8543	0.598689	5.67291	2.60387	4.89905	0.051	0.16
LINE261	SC1201	PI595743	PI595743:C00TDABXX:2:250020239	1.718	50.5481	0.5283	7.18941	2.61925	6.12176	0.049	0.164
LINE262	SC1077	PI597961	PI597961:C00TDABXX:2:250020316	1.858	29.7206	0.647156	5.14583	1.35722	2.63196	0.043	0.126
LINE263	SC587	PI534021	PI534021:C00TDABXX:2:250020253	1.915	28.3678	0.564178	5.11622	2.32586	3.9789	0.052	0.095
LINE264	SC760	NA	SC760:C50VDACXX:3:250356607	1.616	31.916	0.687011	5.38437	1.71649	3.16531	0.053	0.082
LINE265	SC1345	PI597980	PI597980:B064FABXX:2:250009879	1.708	39.6209	0.575344	6.96614	3.20646	5.6555	0.047	0.114
LINE266	SC91	PI534145	PI534145:C00TDABXX:1:1	NA	48.4957	0.564711	6.90732	2.91939	5.20679	0.05	0.14
LINE267	SC1063	PI595741	PI595741:C00TDABXX:2:250020258	1.291	30.8559	0.5512	4.32305	2.12247	3.54364	0.046	0.087
LINE268	SC606	PI597946	PI597946:C00TDABXX:2:250020297	NA	37.284	0.603022	4.6696	0.0511089	3.91995	0.04	0.108
LINE269	SC1356	PI597982	PI597982:B064FABXX:2:250009825	2.265	41.1201	0.555333	7.18406	2.15535	4.53322	0.05	0.126
LINE270	SC603	PI533936	PI533936:C00TDABXX:2:250020273	1.406	19.1447	0.5867	3.48341	1.90877	3.44199	0.031	0.096
LINE271	SC599	PI534163	PI534163:C00TDABXX:1:1	1.412	25.8429	0.553856	5.39101	1.44641	3.92782	0.042	0.118
LINE272	IS3620C	PI533839	PI533839:D0D0BACXX:3:3	NA	25.4179	0.532804	3.07031	2.45052	4.62707	0.032	0.066
LINE273	SC562	PI533987	PI533987:C00TDABXX:2:250020284	1.942	39.7653	0.575256	4.90542	2.43664	5.66248	0.049	0.141
LINE275	SC1124	PI576418	PI576418:C00TDABXX:2:250020293	2.269	35.8177	0.611933	5.07694	1.86848	4.48014	0.042	0.105
LINE276	SC1337	PI597976	PI597976:B064FABXX:2:250009816	0.94	43.3767	0.603556	5.48005	1.90403	4.85242	0.056	0.168
LINE277	SC1416	PI656077	PI656077:C00TDABXX:2:250020295	NA	42.0115	0.581733	7.82964	3.30814	5.98347	0.053	0.148
LINE278	SC59	PI656102	PI656102:C00TDABXX:1:1	1.939	20.4082	0.594811	4.58947	1.01113	5.02964	0.028	0.071
LINE279	SC84	PI534144	PI534144:C00TDABXX:1:1	2.03	31.9888	0.580022	6.1796	1.53444	3.82667	0.052	0.137
LINE280	SC1103	NA	SC1103:C50VDACXX:3:250356610	NA	34.0176	0.525978	4.63698	3.3218	4.81533	0.041	0.108
LINE281	SC317	PI533855	PI533855:C00TDABXX:1:1	NA	34.4024	0.595378	3.08108	2.83916	4.41621	0.042	0.111
LINE282	SC301	PI656094	PI656094:C00TDABXX:1:1	NA	48.1055	0.647167	6.41411	2.00391	5.80097	0.05	0.153
LINE283	SC558	PI533938	PI533938:C00TDABXX:2:250020272	NA	29.8821	0.574422	5.93918	1.82017	5.11263	0.039	0.096
LINE284	SC1489	PI656089	PI656089:D0D0BACXX:3:3	NA	44.7986	0.566433	7.36819	2.00831	4.85977	0.046	0.143
LINE285	SC695	PI656106	PI656106:C00TDABXX:2:250020276	NA	31.0517	0.587322	NA	NA	NA	0.046	0.123
LINE286	KS19	PI655998	PI655998:C00TDABXX:1:1	NA	36.6075	0.581956	5.0529	2.03912	3.64848	0.054	0.174
LINE287	SC1079	PI595714	PI595714:C00TDABXX:2:250020229	NA	41.3582	0.538567	5.79266	2.92465	4.41405	0.043	0.13
LINE288	SC625	PI534097	PI534097:C00TDABXX:2:250020274	NA	37.9373	0.564267	3.26922	1.5366	2.4281	0.046	0.132
LINE289	SC1019	PI656071	PI656071:B064FABXX:2:250009826	NA	33.3095	0.534656	5.14653	1.27192	4.38807	0.043	0.127
LINE290	SC66	PI533913	PI533913:C00TDABXX:1:1	NA	39.21	0.571267	3.03311	0.953489	4.31638	0.018	0.07
LINE291	SC413	PI534079	PI534079:C00TDABXX:1:1	NA	29.7533	0.624456	4.8244	1.8037	4.20219	0.043	0.125
LINE292	Shan Qui Red	PI656025	PI656025:D0D0BACXX:3:3	1.565	49.6596	0.515611	3.36012	2.22296	5.13428	0.055	0.175
LINE293	SC170	PI534157	PI534157:C00TDABXX:1:1	NA	59.681	0.590511	8.36603	2.94121	5.22988	0.066	0.177
LINE294	SC145	PI656082	PI656082:B064FABXX:2:250009815	2.207	25.6924	0.5725	7.60334	2.37217	5.75925	0.04	0.121
LINE296	SC13	PI534123	PI534123:C00TDABXX:1:1	NA	29.496	0.541667	3.49772	2.5152	3.62194	0.044	0.126
LINE297	SC1322	NA	SC1322:C50VDACXX:3:250356605	1.766	40.9879	0.5247	6.18189	3.13196	4.58189	0.051	0.122
LINE298	SC279	PI534070	PI534070:C00TDABXX:1:1	NA	33.69	0.5825	4.3706	2.69019	5.27607	0.048	0.144
LINE299	SC987	PI534116	PI534116:D0D0BACXX:3:3	1.291	36.4231	0.609711	6.52173	3.17459	4.93389	0.051	0.11
General mean				1.965	40.7478	0.607345	5.43991	2.16231	4.40845	0.0367721	0.107496
Maximum				3.919	89.9559	0.708533	9.07686	3.49547	6.23201	0.08	0.571
Minimum				0.541	18.8637	0.515611	0.989694	0.0511089	0.287395	0.011	0.032
GY: grain yield (kg ha-1); SA: root surface area (cm2), RD: root diameter (mm); Cent: centroid (cm3), MedR: median roots; CH: convex hull (cm3); SDW: shoot dry weight (mg); SPCnt: shoot phosphorus content (mg).
